# Supplementary material for: Effects of upper-extremity vascular access creation on cardiac events in patients undergoing coronary artery bypass grafting
Source: PLoS One. 2017 Sep 5;12(9):e0184168. doi: 10.1371/journal.pone.0184168 (PMC5584927; doi:10.1371/journal.pone.0184168)
Supplement: S1 Data — (XLSX) [file pone.0184168.s001.xlsx]

## Sheet: Sheet1
ID	sex	age	interval	HTN	DM	Smoking	PAD	CVA	BMI	Hypercholesterol	Previos MI	Arrhythmia	HF (LVEF<40%)	AVF side	AVF location	AVF construction	AVF type	AVF type (R vs Lt.sub)	cardiac event	f/u period	survial	survival period (M)
1	1	61	28	1	1	0	0	0	22.5	0	1	0	0	1	1	1	1	1	0	7	1	22
2	2	62	5	1	1	0	0	0	17.7	1	0	0	0	1	1	1	1	1	0	1	1	12
3	1	64	19	1	1	0	0	0	23.3	0	1	0	0	2	1	1	1	5	0	1	1	11
4	1	75	6	0	1	0	0	1	18.8	0	0	0	0	1	2	1	2	2	1	40	1	41
5	1	70	40	1	0	0	0	0	22.1	0	1	1	1	2	1	2	3	5	0	1	1	2
6	1	49	11	1	1	0	0	0	26.9	0	0	0	0	2	1	2	3	5	1	91	1	141
7	2	57	1	1	1	0	0	0	32.6	0	0	0	0	2	2	2	4	5	0	22	1	89
8	2	58	5	1	1	0	0	0	30.6	0	1	0	0	1	2	2	4	4	0	18	1	67
9	2	49	1	0	1	0	0	0	22.8	1	1	0	1	2	1	1	1	5	0	111	0	134
10	1	72	1	1	1	1	0	0	30.3	1	1	0	0	1	1	1	1	1	1	104	1	104
11	2	57	1	1	1	0	0	0	24.1	0	0	0	0	1	2	1	2	2	0	75	0	132
12	1	68	71	1	1	0	0	1	24.3	0	1	0	1	1	1	2	3	3	1	41	1	44
13	1	72	56	1	1	1	0	0	21.7	0	0	0	0	2	2	2	4	5	0	28	0	130
14	2	55	1	1	1	0	0	0	26.6	1	0	0	0	1	1	1	1	1	1	122	0	127
15	1	63	1	0	1	1	0	1	26.4	1	0	0	0	1	1	1	1	1	1	11	1	11
16	2	64	73	1	1	0	0	0	25.8	0	0	0	0	1	1	1	1	1	1	58	1	95
17	1	70	1	1	0	0	1	1	22.6	0	0	0	0	1	1	1	1	1	1	12	1	35
18	2	57	1	1	1	0	0	0	23	0	1	0	0	1	2	1	2	2	0	6	1	26
19	1	67	3	1	1	1	0	0	26.3	0	1	0	0	1	1	2	3	3	0	11	1	78
20	1	76	3	1	1	1	0	0	24.2	1	1	0	0	1	1	2	3	3	0	2	1	58
21	1	68	1	1	0	1	1	0	30.1	0	0	0	0	1	1	2	3	3	0	2	1	46
22	1	67	38	1	1	0	0	0	27.1	0	0	0	0	1	1	2	3	3	0	12	1	13
23	1	74	1	1	1	1	0	0	19.6	0	1	0	1	1	1	2	3	3	0	22	1	31
24	1	71	44	1	1	0	0	0	18.7	0	0	0	0	1	1	2	3	3	0	55	1	84
25	1	73	1	1	0	1	0	0	24.1	0	0	0	0	1	1	2	3	3	0	29	1	43
26	2	80	21	0	1	0	0	0	26.4	1	0	0	1	2	1	1	1	5	0	11	1	34
27	2	71	70	1	1	0	0	1	21.3	0	0	0	0	1	1	1	1	1	1	41	1	52
28	1	75	5	1	1	1	0	0	24.6	0	1	0	0	1	2	1	2	2	0	41	1	94
29	1	68	1	1	1	0	0	0	23.7	0	1	0	0	1	2	1	2	2	0	41	1	42
30	1	59	44	1	1	1	0	0	30.4	1	1	0	0	2	1	1	1	5	0	47	0	101
31	1	81	25	1	1	1	0	0	21.5	0	1	0	0	1	1	2	3	3	0	24	1	24
32	1	60	1	1	1	1	0	1	23.3	0	0	0	0	1	1	1	1	1	1	61	0	99
33	1	62	37	1	1	1	0	0	21.1	0	0	0	1	2	1	1	1	5	0	101	0	99
34	2	77	8	1	1	1	0	0	24.3	0	0	1	0	1	2	2	4	4	0	18	1	21
35	2	71	9	1	1	0	0	0	29.8	0	0	0	0	1	2	2	4	4	1	67	1	72
36	1	69	67	1	1	1	0	0	24.3	0	0	0	0	1	1	1	1	1	1	6	1	9
37	2	69	7	1	1	0	0	0	29.1	0	0	0	0	1	1	1	1	1	0	68	1	68
38	1	55	54	1	1	1	1	0	21.1	0	0	0	1	1	2	2	4	4	1	9	1	11
39	1	49	3	1	0	0	0	0	23.3	0	0	0	0	1	1	2	3	3	0	97	0	94
40	1	75	7	1	1	0	0	0	21.2	0	1	0	0	1	1	2	3	3	0	2	1	4
41	2	67	28	1	1	0	0	0	25.3	0	0	0	0	1	2	1	2	2	0	54	0	91
42	1	44	25	1	1	0	0	1	21.9	0	1	0	0	2	1	2	3	5	0	49	0	90
43	2	69	8	1	1	0	0	0	25.1	0	1	0	1	1	2	1	2	2	0	92	0	89
44	1	70	1	1	1	1	0	0	25.2	0	1	0	0	2	1	1	1	5	0	24	0	89
45	1	65	3	1	1	1	0	0	21.3	0	0	0	0	1	1	2	3	3	0	23	1	23
46	1	61	31	1	1	1	0	0	22.3	0	1	0	1	1	1	1	1	1	0	16	1	19
47	1	48	30	0	1	1	0	0	28.3	1	0	1	0	1	2	1	2	2	0	74	0	88
48	1	70	38	1	1	1	0	0	22.6	0	0	0	0	2	1	1	1	5	0	90	0	87
49	2	66	76	1	1	0	0	0	23.2	0	0	0	0	2	2	1	2	5	0	28	1	36
50	1	60	3	0	0	0	0	0	20.6	0	1	0	1	1	1	2	3	3	0	14	0	84
51	1	45	1	1	0	0	0	0	27.1	1	1	0	0	1	1	1	1	1	1	56	0	86
52	1	72	6	1	0	1	0	0	19.3	0	0	0	1	2	2	2	4	5	1	5	1	2
53	2	48	10	1	0	0	0	1	25.3	0	0	0	0	1	2	1	2	2	1	53	0	84
54	1	63	25	1	1	0	0	0	22.9	0	0	0	0	1	2	1	2	2	0	61	1	66
55	1	47	32	1	0	0	0	0	23.5	0	0	0	0	1	1	1	1	1	0	16	0	78
56	2	65	44	1	1	0	0	0	24.9	0	0	0	0	1	1	1	1	1	1	23	1	34
57	1	60	21	1	1	1	0	1	25.9	0	0	0	1	1	1	2	3	3	1	17	1	60
58	1	61	71	1	1	1	0	0	28.7	0	0	0	0	1	2	1	2	2	0	78	0	75
59	1	55	50	0	1	0	0	0	20.6	0	1	0	0	1	2	1	2	2	1	18	0	75
60	2	59	12	1	1	0	0	0	26.2	1	1	1	1	1	2	1	2	2	0	77	0	74
61	1	75	118	1	1	1	1	0	21.1	0	1	0	0	1	2	2	4	4	1	3	1	3
62	1	64	63	1	1	1	0	1	23.5	0	1	0	0	1	1	2	3	3	1	9	1	9
63	1	69	134	1	1	0	0	0	23.3	0	1	0	0	1	1	1	1	1	1	16	1	69
64	2	69	88	1	1	0	0	1	24.7	0	1	1	1	1	2	1	2	2	0	41	1	52
65	1	63	8	1	1	0	0	1	24.5	0	1	0	0	1	2	2	4	4	0	39	1	46
66	2	62	3	1	1	0	0	0	23.3	0	0	0	0	1	2	1	2	2	0	9	1	9
67	2	71	5	1	1	0	0	1	24.1	0	0	0	0	1	1	1	1	1	0	72	0	69
68	1	73	105	1	1	0	0	0	25.8	0	0	0	0	1	2	1	2	2	0	72	0	69
69	1	62	1	1	1	1	0	0	22.8	0	1	0	0	1	2	1	2	2	1	62	1	63
70	1	68	21	1	1	1	1	0	22.5	0	0	0	0	1	1	1	1	1	0	70	0	68
71	1	66	140	1	1	0	0	0	24.9	1	0	0	0	1	2	1	2	2	0	11	1	15
72	2	68	48	1	1	0	0	0	34.1	0	0	0	0	1	2	2	4	4	1	40	1	42
73	1	47	22	1	1	1	0	0	30.2	0	1	0	1	1	2	1	2	2	0	64	1	67
74	2	58	1	1	1	0	0	1	22.7	0	1	0	0	1	2	1	2	2	1	115	1	5
75	1	73	1	0	1	0	0	0	22.4	0	0	0	0	1	1	1	1	1	0	68	1	16
76	1	57	25	1	1	0	0	1	23.6	0	1	0	0	1	2	1	2	2	0	3	0	65
77	1	46	1	1	0	1	0	0	23.8	0	0	0	0	1	1	1	1	1	0	54	0	64
78	2	76	8	1	1	0	0	1	24.1	0	0	0	0	1	2	2	4	4	0	34	0	64
79	1	59	5	1	1	0	0	0	24.8	0	1	0	0	1	1	1	1	1	0	66	0	64
80	2	54	3	1	1	0	0	0	21.3	0	1	0	0	1	1	1	1	1	0	66	0	63
81	1	60	3	1	1	1	0	0	26.7	0	1	1	0	1	2	1	2	2	0	25	1	48
82	1	57	3	1	0	0	0	0	24.7	0	0	0	1	1	2	1	2	2	0	62	0	60
83	1	72	2	1	1	0	0	0	22.2	0	1	0	0	1	1	1	1	1	0	14	1	53
84	1	73	77	1	0	0	0	1	27.9	1	1	0	0	1	2	1	2	2	0	42	1	44
85	2	71	1	1	1	0	0	0	24.7	0	1	0	0	1	2	2	4	4	1	15	1	15
86	2	75	96	1	1	0	0	0	24.2	1	0	0	0	1	2	1	2	2	0	56	0	54
87	2	73	43	1	1	0	1	0	25.9	0	0	0	0	1	2	1	2	2	0	16	1	16
88	1	57	91	1	1	0	0	0	31.3	0	0	0	0	2	2	2	4	5	0	38	0	51
89	1	74	21	0	1	0	0	0	20.8	0	0	0	0	2	1	2	3	5	0	1	1	14
90	1	51	17	1	1	1	0	0	24.4	0	0	0	0	1	2	1	2	2	0	51	0	48
91	2	67	39	1	1	0	0	0	19.8	0	1	0	0	1	2	1	2	2	0	50	0	47
92	1	67	2	0	1	1	0	0	26.2	0	1	0	1	1	2	2	4	4	0	49	0	46
93	1	78	59	1	1	0	1	0	23.6	0	0	0	0	1	2	2	4	4	0	20	1	22
94	1	70	62	1	0	1	0	0	21.8	0	1	0	0	2	1	1	1	5	0	27	1	37
95	1	60	1	1	0	0	0	0	19.8	0	1	0	1	1	2	1	2	2	0	45	0	43
96	1	58	3	0	1	1	0	0	30.3	0	1	0	0	1	2	1	2	2	0	41	0	39
97	1	61	3	1	1	1	0	1	22.06	0	1	0	0	1	1	1	1	1	0	39	0	36
98	1	79	204	0	1	0	0	0	18.3	0	1	0	1	1	2	2	4	4	1	24	0	30
99	2	79	2	1	1	0	1	0	19.9	0	1	0	0	1	2	2	4	4	0	21	1	22
100	1	75	1	1	0	1	0	0	20.8	0	0	0	0	1	2	1	2	2	0	29	0	26
101	2	73	76	1	1	0	0	1	25.6	0	1	0	0	1	2	2	4	4	0	28	0	25
102	1	66	132	0	1	0	0	0	24.8	1	0	0	0	2	1	1	1	5	0	28	0	25
103	1	81	147	1	1	0	0	0	22	0	0	1	0	1	2	2	4	4	0	27	0	25
104	1	51	32	1	0	1	0	0	22.8	0	0	0	0	1	1	1	1	1	0	27	0	24
105	2	84	34	0	0	0	0	0	16.8	0	1	0	0	1	2	1	2	2	0	27	0	24
106	1	43	5	1	1	1	0	1	26.3	1	1	0	0	1	2	1	2	2	0	25	0	22
107	1	78	173	1	1	0	1	1	20.2	0	0	1	1	1	2	1	2	2	0	7	1	7
108	1	73	1	1	1	1	0	0	23.8	0	1	0	1	1	1	1	1	1	0	20	0	18
109	2	67	108	1	1	0	0	0	28.4	0	0	1	0	1	2	1	2	2	0	20	0	17
110	2	63	43	1	1	0	0	0	17.9	0	0	0	0	1	2	1	2	2	0	20	0	17
111	1	76	99	1	1	0	1	0	23.6	0	0	0	0	1	2	2	4	4	0	19	0	17
